# Supplementary material for: A metabolic switch controls intestinal differentiation downstream of Adenomatous polyposis coli (APC)
Source: eLife. 2017 Apr 11;6:e22706. doi: 10.7554/eLife.22706 (PMC5388534; doi:10.7554/eLife.22706)
Supplement: Figure 1—source data 1. — DOI: http://dx.doi.org/10.7554/eLife.22706.004 [file elife-22706-fig1-data1.xlsx]

## Sheet: Sheet1
Figure 1
				target		ref
	Sample Name	Targets	References	Mean Cq	Cq Error	Mean Cq	Cq Error	Target/Ref	Target/Ref Error	ΔCq (target - ref)	ΔCq error	ΔΔCq	ΔΔCq error	Fold Change	error +	error -
1A	apc WT	mpc1	18S	22.81	0.13	12.88	0.04	0.001023	9.493e-05	9.93	0.136015	0	0.136015	1	0.0988654	0.0899705
	apc mut	mpc1	18S	23.29	0.36	11.94	0.12	0.0003822	9.942e-05	11.35	0.379473	1.42	0.379473	0.373607	0.112543	0.0863276
	apc WT	mpc2	18S	20.33	0.09	12.88	0.04	0.005719	0.0003924	7.45	0.0984886	0	0.0984886	1	0.0706512	0.065989
	apc mut	mpc2	18S	20.56	0.02	11.94	0.12	0.002548	0.0002165	8.62	0.121655	1.17	0.121655	0.445532	0.0379902	0.0370503
1B	cont mo	mpc1	18S	19.14	0.15	8.36	0.19	0.0005674	9.58e-05	10.78	0.242074	0	0.242074	1	0.182692	0.154471
	apc mo	mpc1	18S	20.48	0.31	8.42	0.3	0.0002337	6.967e-05	12.06	0.431393	1.28	0.431393	0.411879	0.143442	0.106514
	cont mo	mpc2	18S	21.43	0.03	8.36	0.19	0.0001166	1.59e-05	13.07	0.192354	0	0.192354	1	0.142626	0.124823
	apc mo	mpc2	18S	22.75	0.03	8.42	0.3	4.844e-05	1.007e-05	14.33	0.301496	1.26	0.301496	0.415437	0.0991529	0.0766379
N=3
