# Supplementary material for: A metabolic switch controls intestinal differentiation downstream of Adenomatous polyposis coli (APC)
Source: eLife. 2017 Apr 11;6:e22706. doi: 10.7554/eLife.22706 (PMC5388534; doi:10.7554/eLife.22706)
Supplement: Figure 4—source data 1. — DOI: http://dx.doi.org/10.7554/eLife.22706.011 [file elife-22706-fig4-data1.xlsx]

## Sheet: Sheet1
Fig 4A
	Mean	SD	N
WT	7564.15	1459.25	4
apc mut	5606.74	230.63	4
cont mo	6373.27	130.99	4
apc mo	3142.97	904.83	4
mpc1 mo	1627.64	539.87	4
Fig 4B
	Mean	SD	N
WT	2259.93	15.88	2
apc mut	1377.86	39.4	2
cont mo	920.9	17.9	2
apc mo	339.4	14.4	2
mpc1 mo	121	5.3	2
				target		ref
	Sample Name	Targets	References	Mean Cq	Cq Error	Mean Cq	Cq Error	Target/Ref	Target/Ref Error	ΔCq (target - ref)	ΔCq error	ΔΔCq	ΔΔCq error	Fold Change	error +	error -
Fig 4C	cont mo	pdha1a	18S	23.34	0.03	10.53	0.22	0.0001396	2.096e-05	12.81	0.222036	0	0.222036	1	0.166379	0.142645
	apc mo	pdha1a	18S	24.58	0.07	10.94	0.31	7.833e-05	1.701e-05	13.64	0.317805	0.83	0.317805	0.561103	0.140052	0.109792
	cont mo	pdk1	18S	25.92	0.08	10.53	0.22	2.324e-05	3.698e-06	15.39	0.234094	0	0.234094	1	0.176168	0.149781
	apc mo	pdk1	18S	27.21	0.18	10.94	0.31	1.265e-05	3.123e-06	16.27	0.358469	0.88	0.358469	0.54432	0.152312	0.120498
	cont mo	cs	18S	24.3	0.12	10.78	0.04	8.533e-05	7.13e-06	13.52	0.126491	0	0.126491	1	0.0916354	0.0839432
	apc mo	cs	18S	25.75	0.15	11.11	0.06	3.926e-05	4.457e-06	14.64	0.161555	1.12	0.161555	0.460096	0.0545152	0.0487442
	cont mo	pkma	18S	25.52	0.03	10.78	0.04	3.671e-05	1.185e-06	14.74	0.05	0	0.05	1	0.0352649	0.0340637
	apc mo	pkma	18S	25.18	0.02	11.11	0.06	5.814e-05	2.612e-06	14.07	0.0632456	-0.67	0.0632456	1.58376	0.07861	0.0609351
Fig 4D	apc WT	pdha1a	18S	18.82	0.12	8.12	0.02	0.0006039	5.035e-05	10.7	0.121655	0	0.121655	1	0.0879824	0.0808675
	apc mut	pdha1a	18S	20.22	0.05	7.99	0.1	0.0002086	1.586e-05	12.23	0.111803	1.53	0.111803	0.345421	0.0287583	0.0249658
	apc WT	pdk1	18S	22.64	0.01	8.12	0.02	4.256e-05	6.373e-07	14.52	0.0223607	0	0.0223607	1	0.01562	0.0153797
	apc mut	pdk1	18S	23.88	0.06	7.99	0.1	1.647e-05	1.346e-06	15.89	0.116619	1.37	0.116619	0.386983	0.032481	0.0301352
	apc WT	pkma	18S	23.62	0.08	8.49	0.12	2.7889e-05	2.819e-06	15.13	0.144222	0	0.144222	1	0.105135	0.0951328
	apc mut	pkma	18S	22.26	0.08	8.78	0.08	8.752e-05	6.477e-06	13.48	0.113137	-1.65	0.113137	3.13815	0.256199	0.236526
N = 3
Fig 4E
	Mean	SD	N
WT	12.91	0.49	3
UI	17.47	0.23	3
hMPC1	15.19	0.46	3
