# Supplementary material for: A metabolic switch controls intestinal differentiation downstream of Adenomatous polyposis coli (APC)
Source: eLife. 2017 Apr 11;6:e22706. doi: 10.7554/eLife.22706 (PMC5388534; doi:10.7554/eLife.22706)
Supplement: Figure 4—figure supplement 1—source data 1. — DOI: http://dx.doi.org/10.7554/eLife.22706.013 [file elife-22706-fig4-figsupp1-data1.xlsx]

## Sheet: Fig 4 - Fig Supp 1
			target		ref
Sample Name	Targets	References	Mean Cq	Cq Error	Mean Cq	Cq Error	Target/Ref	Target/Ref Error	ΔCq (target - ref)	ΔCq error	ΔΔCq	ΔΔCq error	Fold Change	error +	error -
cont mo	pdha1a	18S	20.05	0.11	8.59	0.04	0.0003558	2.932e-05	11.46	0.117047	0	0.117047	1	0.0845127	0.0779269
mpc1 mo	pdha1a	18S	20.51	0.1	10.73	0.02	0.001143	8.295e-05	9.78	0.10198	-1.68	0.10198	3.21248	0.2265	0.226882
cont mo	pcxb	18S	22.18	0.09	8.59	0.04	8.128e-05	5.864e-06	13.59	0.0984886	0	0.0984886	1	0.0706512	0.065989
mpc1 mo	pcxb	18S	22.06	0.03	10.73	0.02	0.0003884	9.583e-06	11.33	0.0360555	-2.26	0.0360555	4.77854	0.132588	0.106853
cont mo	ldha	18S	19.73	0.07	8.53	0.11	0.0004241	3.652e-05	11.2	0.130384	0	0.130384	1	0.094585	0.0864118
mpc1 mo	ldha	18S	20.48	0.05	10.63	0.11	0.001079	9.023e-05	9.85	0.12083	-1.35	0.12083	2.54421	0.227603	0.199891
cont mo	pdk1	18S	23.56	0.02	8.59	0.04	3.109e-05	1.041e-06	14.97	0.0447214	0	0.0447214	1	0.0314839	0.030523
mpc1 mo	pdk1	18S	24.34	0.05	10.73	0.02	7.998e-05	2.753e-06	13.61	0.0538516	-1.36	0.0538516	2.57253	0.0919443	0.0997266
cont mo	cs	18S	21.43	0.02	8.63	0.1	0.0001405	9.855e-06	12.8	0.10198	0	0.10198	1	0.0732457	0.0682469
mpc1 mo	cs	18S	21.85	0.03	10.62	0.11	0.0004173	3.133e-05	11.23	0.114018	-1.57	0.114018	2.97011	0.243108	0.226674
cont mo	slc16a1	18S	25.16	0.13	8.63	0.1	1.057e-05	1.228e-06	16.53	0.164012	0	0.164012	1	0.120399	0.107461
mpc1 mo	slc16a1	18S	24.69	0.11	10.62	0.11	5.814e-05	6.018e-06	14.07	0.155563	-2.46	0.155563	5.50047	0.628152	0.560728
cont mo	slc16a3	18S	26.55	0.14	8.63	0.1	4.042e-06	4.773e-07	17.92	0.172047	0	0.172047	1	0.126656	0.112417
mpc1 mo	slc16a3	18S	26.02	0.07	10.62	0.11	2.307e-05	1.993e-06	15.4	0.130384	-2.52	0.130384	5.70757	0.570773	0.467392
cont mo	pkma	18S	23.17	0.05	8.49	0.14	3.818e-05	4.043e-06	14.68	0.148661	0	0.148661	1	0.10854	0.0979125
mpc1 mo	pkma	18S	22.69	0.02	10.62	0.06	0.000232	1.034e-05	12.07	0.0632456	-2.61	0.0632456	6.07648	0.302146	0.233297
cont mo	mpc2	18S	21.44	0.05	8.49	0.14	0.0001264	1.326e-05	12.95	0.148661	0	0.148661	1	0.10854	0.0979125
mpc1 mo	mpc2	18S	21.17	0.03	10.62	0.06	0.0006655	3.207e-05	10.55	0.067082	-2.4	0.067082	5.26503	0.264212	0.226798
cont mo	mpc1	18S	26.02	0.13	11.15	0.03	3.34e-05	3.14e-06	14.87	0.133417	0	0.133417	1	0.0968883	0.0883302
mpc2 mo	mpc1	18S	26.53	0.33	11.76	0.05	3.587e-05	8.349e-06	14.77	0.333766	-0.1	0.333766	1.07395	0.276803	0.22354
N = 3
