# Supplementary material for: A metabolic switch controls intestinal differentiation downstream of Adenomatous polyposis coli (APC)
Source: eLife. 2017 Apr 11;6:e22706. doi: 10.7554/eLife.22706 (PMC5388534; doi:10.7554/eLife.22706)
Supplement: Figure 5—source data 1. — DOI: http://dx.doi.org/10.7554/eLife.22706.016 [file elife-22706-fig5-data1.xlsx]

## Sheet: Sheet1
Figure 5
				target		ref
	Sample Name	Targets	References	Mean Cq	Cq Error	Mean Cq	Cq Error	Target/Ref	Target/Ref Error	ΔCq (target - ref)	ΔCq error	ΔΔCq	ΔΔCq error	Fold Change	error +	error -
5A	DMSO	mpc1	18S	22.8	0.17	10.88	0.11	0.0002587	3.618e-05	11.92	0.202485	0	0.202485	1	0.150678	0.130947
	NS398	mpc1	18S	22.54	0.12	10.79	0.09	0.000289	2.894e-05	11.75	0.15	-0.17	0.15	1.11712	0.131206	0.103165
	DMSO	mpc2	18S	22.68	0.1	10.88	0.11	0.0002804	2.763e-05	11.8	0.148661	0	0.148661	1	0.10854	0.0979125
	NS398	mpc2	18S	22.6	0.09	10.79	0.09	0.0002772	2.311e-05	11.81	0.127279	0.01	0.127279	0.988588	0.0960996	0.0793555
	DMSO	mmp9	18S	25.91	0.05	10.88	0.11	2.989e-05	2.38e-06	15.03	0.12083	0	0.12083	1	0.0873606	0.0803419
	NS398	mmp9	18S	28.21	0.03	10.29	0.04	4.042e-06	1.353e-07	17.92	0.05	2.89	0.05	0.135229	0.00443172	0.00492095
5B	DMSO	mpc1	18S	22.98	0.24	10.7	0.08	0.0002001	3.552e-05	12.28	0.252982	0	0.252982	1	0.191668	0.16084
	DEAB	mpc1	18S	24.34	0.13	10.34	0.1	6.104e-05	6.96e-06	14	0.164012	1.72	0.164012	0.305047	0.0350481	0.0341183
	DMSO	mpc2	18S	23.2	0.07	10.7	0.08	0.0001718	1.236e-05	12.5	0.106301	0	0.106301	1	0.076465	0.0710335
	DEAB	mpc2	18S	24.71	0.23	10.34	0.1	4.712e-05	8.329e-06	14.37	0.250799	1.87	0.250799	0.274272	0.0512432	0.0443528
5C	DMSO	pdha1a	18S	21.71	0.05	10.05	0.11	0.000309	2.629e-05	11.66	0.12083	0	0.12083	1	0.0873606	0.0803419
	DEAB	pdha1a	18S	23.27	0.02	10.4	0.07	0.0001342	6.686e-06	12.87	0.0728011	1.21	0.0728011	0.434304	0.0203372	0.0233075
	DMSO	pcxb	18S	24.51	0.04	10.05	0.11	4.458e-05	3.691e-06	14.46	0.117047	0	0.117047	1	0.0845127	0.0779269
	DEAB	pcxb	18S	27.93	0.09	10.4	0.07	5.308e-06	4.206e-07	17.53	0.114018	3.07	0.114018	0.119067	0.00980576	0.00903581
	DMSO	pdk1	18S	25.35	0.13	10.05	0.11	2.485e-05	3.019e-06	15.3	0.170294	0	0.170294	1	0.125288	0.111338
	DEAB	pdk1	18S	26.43	0.03	10.4	0.07	1.501e-05	7.971e-07	16.03	0.0761577	0.73	0.0761577	0.604024	0.0315612	0.0321212
	DMSO	pkma	18S	25.1	0.17	10.05	0.11	2.961e-05	4.21e-06	15.05	0.202485	0	0.202485	1	0.150678	0.130947
	DEAB	pkma	18S	24.49	0.23	10.4	0.07	5.734e-05	9.37e-06	14.09	0.240416	-0.96	0.240416	1.93651	0.361552	0.289801
	DMSO	slc16a1	18S	28.35	0.14	10.85	0.06	5.382e-06	5.65e-07	17.5	0.152315	0	0.152315	1	0.111352	0.100195
	DEAB	slc16a1	18S	28.79	0.06	10.68	0.04	3.526e-06	1.802e-07	18.11	0.072111	0.61	0.072111	0.655147	0.0336312	0.0318942
N = 3
Fig 5D
	mean	sd	N
dmso	16.43	0.38	3
deab	10.16	0.22	3
