# Supplementary material for: A metabolic switch controls intestinal differentiation downstream of Adenomatous polyposis coli (APC)
Source: eLife. 2017 Apr 11;6:e22706. doi: 10.7554/eLife.22706 (PMC5388534; doi:10.7554/eLife.22706)
Supplement: Supplementary file 1. — DOI: http://dx.doi.org/10.7554/eLife.22706.019 [file elife-22706-supp1.xlsx]

## Sheet: Supp File 1_Uniprot Random 
Supplementary File 1: Raw Data for Oncomine analyses of Pyruvate Metabolism and Random Gene Dataset Expression Percent Total Dysregulation (Plotted in Figure 6B)
A. Pyruvate Metabolism Geneset
I. Oncomine database gene expression thresholds (pvalue 0.001,foldchange 1.5,generanktop 10%,data type all)
analysis type by cancer	mpc1		mpc2		cs		pdk1		pdha1		pc		pklr		ldha		mct		gys1
dysregulation	up	down	up	down	up	down	up	down	up	down	up	down	up	down	up	down	up	down	up	down
significant unique analyses	2	61	20	25	19	9	23	16	18	26	8	43	4	26	56	13	60	18	24	8
total unique analyses	390		432		425		416		423		430		438		461		442		443
II. % significant unique analyses (up + downregulation) / total unique anlayses
analysis type by cancer	mpc1		mpc2		cs		pdk1		pdha1		pc		pklr		ldha		mct		gys1
% dysregulation	0.512821	15.641	4.62963	5.78704	4.47059	2.11765	5.52885	3.84615	4.25532	6.14657	1.86047	10	0.913242	5.93607	12.1475	2.81996	13.5747	4.0724	5.41761	1.80587
% total dysregulation	16.1538		10.4167		6.58824		9.375		10.4019		11.8605		6.84932		14.9675		17.6471		7.22348
B. Random Geneset (Uniprot gene call = http://www.uniprot.org/uniprot/?query=reviewed:yes+AND+organism:9606&random=yes)
I. Oncomine database gene expression thresholds (pvalue 0.001,foldchange 1.5,generanktop 10%,data type all)
analysis type by cancer	b3galt5		mrpl18		ltbp2		krt10		col10a1		amdhd2		tmem39b		ogfod2		dhx29		tex15		ptgfrn
significant unique analyses	2	25	6	2	31	24	22	14	68	0	10	3	10	3	6	5	10	9	1	8	36	3
total unique analyses	371		389		427		438		404		333		367		385		416		336		303
analysis type by cancer	fkbp1a		ccdc34		abce1		oat		bpi		il13ra1		plxna3		tnfrsf21		inpp1		cd2ap		scfd2
significant unique analyses	49	14	29	8	43	9	7	35	7	19	43	16	17	2	12	11	7	48	29	15	7	2
total unique analyses	441		293		442		447		449		419		406		240		439		426		300
analysis type by cancer	actl6a		ephx2		tsr2		c2cd2l		rilpl2		m6pr		pkd1l2		nt5dc1		c12orf10		klf9		fcer2
significant unique analyses	94	2	6	56	4	8	2	19	14	17	42	2	0	27	11	12	12	4	17	92	7	13
total unique analyses	420		430		380		388		293		439		250		300		391		433		421
analysis type by cancer	mctp1		fam23a		mgmt		celf3		pigp		ppp1r2p3		xkrx		ndst2		col27a1		nox1		nibp
significant unique analyses	9	15	1	0	5	16	4	7	18	13	0	0	16	3	7	5	19	4	15	5	12	1
total unique analyses	354		127		421		411		382		37		227		440		265		360		356
analysis type by cancer	rundc3a		slc25a37		vwc2l		dusp16		scgb2a2		ppp1r2p3		pou4f3		comp		scml1		osbpl10		prps1l1
significant unique analyses	3	8	20	32	0	0	13	15	4	9	0	0	1	0	50	6	24	36	23	24	9	5
total unique analyses	427		396		126		309		423		37		336		438		327		409		393
II. % significant unique analyses (up + downregulation) / total unique anlayses
analysis type by cancer	b3galt5		mrpl18		ltbp2		krt10		col10a1		amdhd2		tmem39b		ogfod2		dhx29		tex15		ptgfrn
% dysregulation	0.539084	6.73854	1.54242	0.514139	7.25995	5.62061	5.02283	3.19635	16.8317	0	3.003	0.900901	2.7248	0.817439	1.55844	1.2987	2.40385	2.16346	0.297619	2.38095	11.8812	0.990099
% total dysregulation	7.27763		2.05656		12.8806		8.21918		16.8317		3.9039		3.54223		2.85714		4.56731		2.67857		12.8713
analysis type by cancer	fkbp1a		ccdc34		abce1		oat		bpi		il13ra1		plxna3		tnfrsf21		inpp1		cd2ap		scfd2
% dysregulation	11.1111	3.1746	9.89761	2.73038	9.72851	2.0362	1.566	7.82998	1.55902	4.23163	10.2625	3.81862	4.18719	0.492611	5	4.58333	1.59453	10.9339	6.80751	3.52113	2.33333	0.666667
% total dysregulation	14.2857		12.628		11.7647		9.39597		5.79065		14.0811		4.6798		9.58333		12.5285		10.3286		3
analysis type by cancer	actl6a		ephx2		tsr2		c2cd2l		rilpl2		m6pr		pkd1l2		nt5dc1		c12orf10		klf9		fcer2
% dysregulation	22.381	0.47619	1.39535	13.0233	1.05263	2.10526	0.515464	4.89691	4.77816	5.80205	9.5672	0.455581	0	10.8	3.66667	4	3.06905	1.02302	3.9261	21.2471	1.66271	3.08789
% total dysregulation	22.8571		14.4186		3.15789		5.41237		10.5802		10.0228		10.8		7.66667		4.09207		25.1732		4.75059
analysis type by cancer	mctp1		fam23a		mgmt		celf3		pigp		ppp1r2p3		xkrx		ndst2		col27a1		nox1		nibp
% dysregulation	2.54237	4.23729	0.787402	0	1.18765	3.80048	0.973236	1.70316	4.71204	3.40314	0	0	7.04846	1.32159	1.59091	1.13636	7.16981	1.50943	4.16667	1.38889	3.37079	0.280899
% total dysregulation	6.77966		0.787402		4.98812		2.6764		8.11518		0		8.37004		2.72727		8.67925		5.55556		3.65169
analysis type by cancer	rundc3a		slc25a37		vwc2l		dusp16		scgb2a2		ppp1r2p3		pou4f3		comp		scml1		osbpl10		prps1l1
% dysregulation	0.702576	1.87354	5.05051	8.08081	0	0	4.20712	4.85437	0.945626	2.12766	0	0	0.297619	0	11.4155	1.36986	7.33945	11.0092	5.62347	5.86797	2.29008	1.27226
% total dysregulation	2.57611		13.1313		0		9.06149		3.07329		0		0.297619		12.7854		18.3486		11.4914		3.56234
