# Supplementary material for: A metabolic switch controls intestinal differentiation downstream of Adenomatous polyposis coli (APC)
Source: eLife. 2017 Apr 11;6:e22706. doi: 10.7554/eLife.22706 (PMC5388534; doi:10.7554/eLife.22706)
Supplement: Supplementary file 2. — DOI: http://dx.doi.org/10.7554/eLife.22706.020 [file elife-22706-supp2.xlsx]

## Sheet: Supp File 2_Overall Survival
Supplementary File 2: Overall Survival Kaplan-Meier Estimate of Pyruvate Metabolism Geneset Alterations Using cBioportal (sorted by lowest to highest LogRank Test P-Value)
TCGA Sample Set (All Complete Tumors)	Total Number of Complete Tumors	Overall Survival Kaplan-Meier Estimate LogRank Test P-Value
Kidney Chromophobe	65	6.218e-06
Colorectal Adenomcarcinoma	195	0.0131
Brain Lower Grade Glioma	259	0.0486
Papillary Thyroid Carcinoma	388	0.0643
Breast Invasive Carcinoma	463	0.13
Kidney Renal Clear Cell Carcinoma	392	0.133
Bladder Urothelial Carcinoma	125	0.14
Ovarial Serous Cystadenocarcinoma	316	0.141
Glioblastoma	291	0.25
Thyroid Carcinoma	397	0.279
Head and Neck Squamous Cell Carcinoma	279	0.298
Diffuse Large B-cell Lymphoma	48	0.412
Pancreatic Adenocarcinoma	145	0.605
Sarcoma	264	0.637
Prostate Adenocarcinoma	420	0.697
Uterine Corpus Endometrioid Carcinoma	232	0.723
Acute Myeloid Leukemia	166	0.724
Liver Hepatocellular Carcinoma	190	0.756
Stomach Adenocarcinoma	258	0.764
Cervical Squamous Cell Carcinoma and Endocervical Adenocarcinoma	190	0.79
Skin Cutaneous Melanoma	278	0.852
Lung Adenocarcinoma	230	0.947
Pyruvate Metabolism Geneset = MPC1, MPC2, CS, PDK1, PDHA1, PC, PKLR, LDHA, MCT, GYS1
cBioportal (http://www.cbioportal.org/index.do) Genomic profile: Mutations, Copy Number Alteration, mRNA expression
