# Supplementary material for: A metabolic switch controls intestinal differentiation downstream of Adenomatous polyposis coli (APC)
Source: eLife. 2017 Apr 11;6:e22706. doi: 10.7554/eLife.22706 (PMC5388534; doi:10.7554/eLife.22706)
Supplement: Supplementary file 3. — DOI: http://dx.doi.org/10.7554/eLife.22706.021 [file elife-22706-supp3.xlsx]

## Sheet: Supp File 3_morpholinos
Supplementary File 3. List of Morpholinos
Gene	Sequence	Concentration, (mM)	Injection vol, (nl)
control	CCTCTTACCTCAgTTACAATTTATA	0.75, 0.5	1
mpc1	TCAGAGCTGTGGACACACCAGAGGA	0.75, 0.5	1
mpc2	CGCTAACAATATTTGTGTTACCTGC	0.75	1
apc	CCAAGCCAACAGCTTCTCACCTTTA	0.75	1
pdha1a	ATTTAACTGTCTAACCTTAGCCACT	0.75	1
pcxb	GCTTCCTGTTAGAGGACACAATGCA	0.75	1
