# Supplementary material for: A metabolic switch controls intestinal differentiation downstream of Adenomatous polyposis coli (APC)
Source: eLife. 2017 Apr 11;6:e22706. doi: 10.7554/eLife.22706 (PMC5388534; doi:10.7554/eLife.22706)
Supplement: Supplementary file 4. — DOI: http://dx.doi.org/10.7554/eLife.22706.022 [file elife-22706-supp4.xlsx]

## Sheet: Supp File 4_PCR primers
Supplementary File 4. List of PCR Primers
Gene	Sequence, 5' to 3'
mpc1	F - CAACTCTGGCGCGCAAAG
	R - CACTTGGCCATCTTCTTCTCC
mpc2	F - CTATGGTGGGGCTGAGAGC
	R - GTGCCCAGAAGAAGACAGTC
apc	F - GCGTCTTATGATCAGCTGC
	R - CGCTTTAGACCTCAGCTTC
pdha1a	F - GGAGCTCAAAGCTGATCAGC
	R - GTTTAGTGTACATGTGCATTGACC
pcxb	F - GCATTTAGGAGGGTCAAGAGC
	R - GCCATAACCAGGGTGGATG
18s	F- AAACTGTTTCCCATCAACGAG
	R- GGGACTTAATCAACGCAAGC
hMPC1	F - GCGGACTATGTCCGAAGCAA
	R - TGCAGATGCCGTTTTAGTCA
