# Supplementary material for: A metabolic switch controls intestinal differentiation downstream of Adenomatous polyposis coli (APC)
Source: eLife. 2017 Apr 11;6:e22706. doi: 10.7554/eLife.22706 (PMC5388534; doi:10.7554/eLife.22706)
Supplement: Supplementary file 5. — DOI: http://dx.doi.org/10.7554/eLife.22706.023 [file elife-22706-supp5.xlsx]

## Sheet: Supp File 5_RT PCR primers
Supplementary File 5. List of qRT-PCR Primers
Gene	Sequence, 5' to 3'
18s	F- aaactgtttcccatcaacgag
	R- gggacttaatcaacgcaagc
mpc1	F- cactaatgagggcgcacag
	R- cttggccatcttcttctcca
mpc2	F- acagctctacaggatatggatgc
	R - tgctatcaagcctgtgcttc
mmp9	F- tcatgatctctttcgggaaact
	R- gagcgtctccctgtgtgc
pdha1a	F- cctcaggccacctttgatatt
	R- gccttcttctctggttagcact
pcxb	F- aagaaagcctatactgaagccaac
	R- cgcccacaatcttagaggag
ldha	F- tcacgtgagcaaggagca
	R- cgagttcatcggtcagatcc
slc16a1	F- gtcaccattgtggaatgtgc
	R- tcatcatagatatcgttgagtcgtc
slc16a3	F- catcatttgcgaccaacatc
	R- aagggccttttctcactgaag
pdk1	F- gaatgctcctgaaccagcac
	R- tcaatgctgccgatctgtt
pkma	F- ggcagctgtttgagggtct
	R- ctgcatctgaagggtcacg
cs	F- ttgttctggttgctggtcac
	R- ttggcccactccttagacag
